# Supplementary material for: Ultrasound in Adhesive Capsulitis: A Narrative Exploration from Static Imaging to Contrast-Enhanced, Dynamic and Sonoelastographic Insights
Source: Diagnostics (Basel). 2025 Jul 31;15(15):1924. doi: 10.3390/diagnostics15151924 (PMC12346586; doi:10.3390/diagnostics15151924)
Supplement: Supplementary file 1 [file diagnostics-15-01924-s001.zip]

Archive with 3 entries (3 files):
- Supplemental Figure and Table.pdf
- Video S1.mp4
- Video S2.mp4
